# Supplementary material for: Planning to fail? Credibility and financing of corporate transition plans in hard-to-abate sectors
Source: iScience. 2026 Jun 8;29(6):116282. doi: 10.1016/j.isci.2026.116282 (PMC13264030; doi:10.1016/j.isci.2026.116282)
Supplement: Data S1. Stata 18 do-file for the analysis [file mmc2.zip]

Archive with 1 entries (1 files):
- Updated Analysis Clean.do
