# Supplementary material for: Planning to fail? Credibility and financing of corporate transition plans in hard-to-abate sectors
Source: iScience. 2026 Jun 8;29(6):116282. doi: 10.1016/j.isci.2026.116282 (PMC13264030; doi:10.1016/j.isci.2026.116282)
Supplement: Data S1. Stata 18 do-file for the analysis [file mmc2.zip › Updated Analysis Clean.do]

* 0) Housekeeping *
version 18
set more off
cap log close
cap which asdoc
if _rc ssc install asdoc
cap which outreg2
if _rc ssc install outreg2
cap which coefplot
if _rc ssc install coefplot

* 1) Data integrity check *
cap asdoc, clear
asdoc describe, short save(Descriptives.doc) replace title(Variable listing)
asdoc misstable summarize CPA_2027_28_numeric CPA_2035_numeric CPA_2050_numeric cdp_transition_plan RE_wacc fds_leverageratio fds_marketcap RE_greencapex climate_phaseout_capex climate_capex_alignment RE_tresgemissionsscore climate_offsets_role carbon_disclosure cdp_transition_plan z_fds_leverageratio z_RE_ltinvestments z_RE_intangiblesnet z_RE_wacclongtermdebtcost geo_num sector_num sector_cement sector_electricutilities sector_oilgas sector_steel, save(Descriptives.doc) append title(Missingness summary)
asdoc summarize CPA_2027_28_numeric CPA_2035_numeric CPA_2050_numeric cdp_transition_plan RE_wacc fds_leverageratio z_RE_ltinvestments z_RE_intangiblesnet z_RE_wacclongtermdebtcost fds_marketcap RE_greencapex climate_phaseout_capex climate_capex_alignment RE_tresgemissionsscore sector_cement sector_electricutilities sector_oilgas sector_steel, save(Descriptives.doc) append title(Summary statistics)

* 2) Standardize continuous financials (mean=0, sd=1) and variable generation *
foreach v in RE_wacc fds_leverageratio fds_marketcap RE_ltinvestments RE_intangiblesnet RE_wacclongtermdebtcost {
    egen z_`v' = std(`v')
}
summ z_RE_wacc z_fds_leverageratio z_fds_marketcap

* Gen Full Alignment Variable
gen CPA_2027_28_bin = .
replace CPA_2027_28_bin = 1 if CPA_2027_28_numeric == 3
replace CPA_2027_28_bin = 0 if inlist(CPA_2027_28_numeric,0,1,2)

gen CPA_2035_bin = .
replace CPA_2035_bin = 1 if CPA_2035_numeric == 3
replace CPA_2035_bin = 0 if inlist(CPA_2035_numeric,0,1,2)

gen CPA_2050_bin = .
replace CPA_2050_bin = 1 if CPA_2050_numeric == 3
replace CPA_2050_bin = 0 if inlist(CPA_2050_numeric,0,1,2)

gen cdp_transition_plan_bin = .
replace cdp_transition_plan_bin = 1 if cdp_transition_plan == 2
replace cdp_transition_plan_bin = 0 if inlist(cdp_transition_plan,0,1)

* Descriptives and cross-tabs → Descriptives.doc *
cap asdoc, clear
asdoc tab sector CPA_2027_28_numeric, label append save(Descriptives.doc) title(Sector x CPA2027_28)
asdoc tab sector CPA_2035_numeric, label append save(Descriptives.doc) title(Sector x CPA2035)
asdoc tab sector CPA_2050_numeric, label append save(Descriptives.doc) title(Sector x CPA2050)

* Sector Overview
asdoc bysort sector_num: summarize RE_wacc fds_leverageratio fds_marketcap RE_greencapex climate_phaseout_capex climate_capex_alignment RE_tresgemissionsscore carbon_disclosure cdp_transition_plan z_fds_leverageratio z_RE_ltinvestments z_RE_intangiblesnet z_RE_wacclongtermdebtcost geo_num sector_num sector_cement sector_electricutilities sector_oilgas sector_steel if !missing(CPA_2050_numeric), save(Descriptives.doc) append title(Sector summaries standardized)

* Main Variables Summary Statistics
asdoc summarize CPA_2027_28_numeric CPA_2035_numeric CPA_2050_numeric z_RE_wacc RE_greencapex climate_phaseout_capex climate_capex_alignment z_fds_marketcap RE_tresgemissionsscore sector_num geo_num if !missing(CPA_2050_numeric), save(Descriptives.doc) append title(Overall descriptives)

asdoc pwcorr CPA_2027_28_numeric CPA_2035_numeric CPA_2050_numeric cdp_transition_plan RE_wacc fds_leverageratio fds_marketcap RE_greencapex climate_phaseout_capex climate_capex_alignment RE_tresgemissionsscore carbon_disclosure cdp_transition_plan z_fds_leverageratio z_RE_ltinvestments z_RE_intangiblesnet z_RE_wacclongtermdebtcost, sig star(.05) save(Descriptives.doc) append title(Correlation matrix)

* ANOVA and Tukey → Descriptives.doc *
asdoc oneway CPA_2027_28_numeric sector_num if !missing(CPA_2027_28_numeric), save(Descriptives.doc) append title(ANOVA CPA 2027_28 by sector)
asdoc oneway CPA_2035_numeric sector_num if !missing(CPA_2035_numeric), save(Descriptives.doc) append title(ANOVA CPA 2035 by sector)
asdoc oneway CPA_2050_numeric sector_num if !missing(CPA_2050_numeric), save(Descriptives.doc) append title(ANOVA CPA 2050 by sector)
asdoc oneway RE_wacc sector_num if !missing(CPA_2050_numeric), save(Descriptives.doc) append title(ANOVA RE_wacc by sector)
asdoc oneway RE_greencapex sector_num if !missing(CPA_2050_numeric), save(Descriptives.doc) append title(ANOVA GreenCapex by sector)
asdoc oneway fds_leverageratio sector_num if !missing(CPA_2050_numeric), save(Descriptives.doc) append title(ANOVA LeverageRatio by sector)
asdoc oneway climate_capex_alignment sector_num if !missing(CPA_2050_numeric), save(Descriptives.doc) append title(ANOVA CapEx Alignment by sector)
asdoc oneway climate_phaseout_capex sector_num if !missing(CPA_2050_numeric), save(Descriptives.doc) append title(ANOVA CapEx Phaseout by sector)
asdoc anova RE_wacc sector_num if !missing(CPA_2050_numeric), save(Descriptives.doc) append title(ANOVA table RE_wacc ~ sector)
asdoc pwcompare sector_num, mcompare(tukey) save(Descriptives.doc) append title(Tukey post-hoc across sectors)

* VIF check for main specification *
reg CPA_2050_numeric z_RE_wacc RE_greencapex climate_phaseout_capex climate_capex_alignment z_fds_marketcap RE_tresgemissionsscore i.geo_num i.sector_num
estat vif

* CapEx Percentages *
keep if !missing(CPA_2027_28_numeric)
collapse (mean) GreenCapex=RE_greencapex Phaseout=climate_phaseout_capex Alignment=climate_capex_alignment, by(sector_num)
list sector_num GreenCapex Phaseout Alignment, noobs clean

* Graphs *
keep if !missing(CPA_2027_28_numeric)
graph hbox RE_wacc if !missing(CPA_2050_numeric), over(sector) title(WACC by Sector) ytitle(WACC)
graph dot RE_greencapex if !missing(CPA_2050_numeric), over(sector_num, sort(1)) marker(1, msymbol(circle)) title(Share with Green CapEx by Sector) ytitle(Proportion)
graph export $OUTDIR\GreenCapex_by_Sector_standardized.png, replace
asdoc text(Figure: WACC_by_Sector_standardized.png and GreenCapex_by_Sector_standardized.png saved to $OUTDIR), save("$OUTDOC") append

* 3) Ordered logit models - Main Models (odds ratios) *
ologit CPA_2027_28_numeric z_RE_wacc RE_greencapex climate_phaseout_capex climate_capex_alignment z_fds_marketcap RE_tresgemissionsscore i.geo_num i.sector_num, or
estimates store model_2027
estat ic
outreg2 using Regressions.doc, replace eform ctitle(CPA_2027_28 OR)

ologit CPA_2035_numeric z_RE_wacc RE_greencapex climate_phaseout_capex climate_capex_alignment z_fds_marketcap RE_tresgemissionsscore i.geo_num i.sector_num, or
estimates store model_2035
estat ic
outreg2 using Regressions.doc, append eform ctitle(CPA_2035 OR)

ologit CPA_2050_numeric z_RE_wacc RE_greencapex climate_phaseout_capex climate_capex_alignment z_fds_marketcap RE_tresgemissionsscore i.geo_num i.sector_num, or
estimates store model_2050
estat ic
outreg2 using Regressions.doc, append eform ctitle(CPA_2050 OR)

ologit cdp_transition_plan z_RE_wacc RE_greencapex climate_phaseout_capex climate_capex_alignment z_fds_marketcap RE_tresgemissionsscore i.geo_num i.sector_num, or
estimates store model_cdp
estat ic
outreg2 using Regressions.doc, append eform ctitle(CDP_TransitionPlan OR)

* Model fit summary table - Main Models *
estimates table model_2027 model_2035 model_2050 model_cdp, stats(N ll r2_p aic bic) title(Model Fit Summary - Main Models)

* PROPORTIONAL ODDS ASSUMPTION TEST - Multinomial Comparison
mlogit CPA_2050_numeric z_RE_wacc RE_greencapex climate_phaseout_capex climate_capex_alignment z_fds_marketcap RE_tresgemissionsscore i.geo_num i.sector_num, baseoutcome(0)
    
estimates store model_2050_mlogit
estat ic

*Brant Test
ssc install spost13_ado, replace
ologit CPA_2050_numeric z_RE_wacc RE_greencapex climate_phaseout_capex climate_capex_alignment z_fds_marketcap RE_tresgemissionsscore i.geo_num i.sector_num, or

* Try Brant test
brant, detail

* Margins comparison

margins, at(climate_capex_alignment=(0 1)) predict(outcome(3)) contrast(atcontrast(ar._at))
margins, at(RE_greencapex=(0 1)) predict(outcome(3)) contrast(atcontrast(ar._at))
margins, at(climate_phaseout_capex=(0 1)) predict(outcome(3)) contrast(atcontrast(ar._at))
margins, at(z_RE_wacc=(-1 1)) predict(outcome(3)) contrast(atcontrast(ar._at))
margins, at(z_fds_marketcap=(-1 1)) predict(outcome(3)) contrast(atcontrast(ar._at))

qui sum RE_tresgemissionsscore
local esg_low = r(mean) - r(sd)
local esg_high = r(mean) + r(sd)
margins, at(RE_tresgemissionsscore=(`esg_low' `esg_high')) predict(outcome(3)) contrast(atcontrast(ar._at))


* Outlier check - standardized residuals *

ssc install winsor2, replace
winsor2 z_RE_wacc,               gen(z_RE_wacc_w1)               cuts(1 99)
winsor2 z_fds_marketcap,         gen(z_fds_marketcap_w1)         cuts(1 99)
winsor2 z_fds_leverageratio		gen(z_fds_leverageratio_w1)	cuts(1 99)


* Winsorize only WACC and Market Capitalisation (1st–99th pct)

ssc install winsor2, replace
ologit CPA_2027_28_numeric z_RE_wacc_w1 RE_greencapex climate_phaseout_capex climate_capex_alignment z_fds_marketcap_w1 RE_tresgemissionsscore i.geo_num i.sector_num, or
estimates store model_2027
estat ic
outreg2 using Regressions.doc, replace eform ctitle(CPA_2027_28 OR)

ologit CPA_2035_numeric z_RE_wacc_w1 RE_greencapex climate_phaseout_capex climate_capex_alignment z_fds_marketcap_w1 RE_tresgemissionsscore i.geo_num i.sector_num, or
estimates store model_2035
estat ic
outreg2 using Regressions.doc, append eform ctitle(CPA_2035 OR)

ologit CPA_2050_numeric z_RE_wacc_w1 RE_greencapex climate_phaseout_capex climate_capex_alignment z_fds_marketcap_w1 RE_tresgemissionsscore i.geo_num i.sector_num, or
estimates store model_2050
estat ic
outreg2 using Regressions.doc, append eform ctitle(CPA_2050 OR)

ologit cdp_transition_plan z_RE_wacc_w1 RE_greencapex climate_phaseout_capex climate_capex_alignment z_fds_marketcap_w1 RE_tresgemissionsscore i.geo_num i.sector_num, or
estimates store model_cdp
estat ic
outreg2 using Regressions.doc, append eform ctitle(CDP_TransitionPlan OR)


* 4) Alternative WACC specification - Long-term Debt *
ologit CPA_2027_28_numeric z_RE_wacclongtermdebtcost RE_greencapex climate_phaseout_capex climate_capex_alignment z_fds_marketcap RE_tresgemissionsscore i.geo_num i.sector_num, or
estimates store model_wacc_2027
estat ic
outreg2 using Regressions.doc, replace eform ctitle(CPA_2027_28 WACC Control)

ologit CPA_2035_numeric z_RE_wacclongtermdebtcost RE_greencapex climate_phaseout_capex climate_capex_alignment z_fds_marketcap RE_tresgemissionsscore i.geo_num i.sector_num, or
estimates store model_wacc_2035
estat ic
outreg2 using Regressions.doc, append eform ctitle(CPA_2035 WACC Control)

ologit CPA_2050_numeric z_RE_wacclongtermdebtcost RE_greencapex climate_phaseout_capex climate_capex_alignment z_fds_marketcap RE_tresgemissionsscore i.geo_num i.sector_num, or
estimates store model_wacc_2050
estat ic
outreg2 using Regressions.doc, append eform ctitle(CPA_2050 WACC Control)

ologit cdp_transition_plan z_RE_wacclongtermdebtcost RE_greencapex climate_phaseout_capex climate_capex_alignment z_fds_marketcap RE_tresgemissionsscore i.geo_num i.sector_num, or
estimates store model_wacc_cdp
estat ic
outreg2 using Regressions.doc, append eform ctitle(CDP_TransitionPlan WACC Control)

* Model fit summary table - WACC Long-term Debt *
estimates table model_wacc_2027 model_wacc_2035 model_wacc_2050 model_wacc_cdp, stats(N ll r2_p aic bic) title(Model Fit Summary - WACC Long-term Debt)

* 5) Alternative financial constraint - Leverage Ratio *
ologit CPA_2027_28_numeric z_fds_leverageratio RE_greencapex climate_phaseout_capex climate_capex_alignment z_fds_marketcap RE_tresgemissionsscore i.geo_num i.sector_num, or
estimates store model_lev_2027
estat ic
outreg2 using Regressions.doc, replace eform ctitle(CPA_2027_28 Leverage)

ologit CPA_2035_numeric z_fds_leverageratio RE_greencapex climate_phaseout_capex climate_capex_alignment z_fds_marketcap RE_tresgemissionsscore i.geo_num i.sector_num, or
estimates store model_lev_2035
estat ic
outreg2 using Regressions.doc, append eform ctitle(CPA_2035 Leverage)

ologit CPA_2050_numeric z_fds_leverageratio RE_greencapex climate_phaseout_capex climate_capex_alignment z_fds_marketcap RE_tresgemissionsscore i.geo_num i.sector_num, or
estimates store model_lev_2050
estat ic
outreg2 using Regressions.doc, append eform ctitle(CPA_2050 Leverage)

ologit cdp_transition_plan z_fds_leverageratio RE_greencapex climate_phaseout_capex climate_capex_alignment z_fds_marketcap RE_tresgemissionsscore i.geo_num i.sector_num, or
estimates store model_lev_cdp
estat ic
outreg2 using Regressions.doc, append eform ctitle(CDP_TransitionPlan Leverage)

* Model fit summary table - Leverage Ratio *
estimates table model_lev_2027 model_lev_2035 model_lev_2050 model_lev_cdp, stats(N ll r2_p aic bic) title(Model Fit Summary - Leverage Ratio)

* 6) Binary Alignment Models *
logit CPA_2027_28_bin z_RE_wacc RE_greencapex climate_phaseout_capex climate_capex_alignment z_fds_marketcap RE_tresgemissionsscore i.geo_num i.sector_num, or
estimates store model_bin_2027
estat ic
outreg2 using Regressions.doc, replace eform ctitle(CPA_2027_28_BIN OR)

logit CPA_2035_bin z_RE_wacc RE_greencapex climate_phaseout_capex climate_capex_alignment z_fds_marketcap RE_tresgemissionsscore i.geo_num i.sector_num, or
estimates store model_bin_2035
estat ic
outreg2 using Regressions.doc, append eform ctitle(CPA_2035_BIN OR)

logit CPA_2050_bin z_RE_wacc RE_greencapex climate_phaseout_capex climate_capex_alignment z_fds_marketcap RE_tresgemissionsscore i.geo_num i.sector_num, or
estimates store model_bin_2050
estat ic
outreg2 using Regressions.doc, append eform ctitle(CPA_2050_BIN OR)

logit cdp_transition_plan_bin z_RE_wacc RE_greencapex climate_phaseout_capex climate_capex_alignment z_fds_marketcap RE_tresgemissionsscore i.geo_num i.sector_num, or
estimates store model_bin_cdp
estat ic
outreg2 using Regressions.doc, append eform ctitle(CDP_TransitionPlan_BIN OR)

* Model fit summary table - Binary Models *
estimates table model_bin_2027 model_bin_2035 model_bin_2050 model_bin_cdp, stats(N ll r2_p aic bic) title(Model Fit Summary - Binary Alignment)

* 7) Robustness - CDP Transition Plan *
foreach y in CPA_2027_28_numeric CPA_2035_numeric CPA_2050_numeric {
    ologit `y' cdp_transition_plan i.sector_num i.geo_num z_RE_wacc RE_greencapex z_fds_leverageratio climate_phaseout_capex climate_capex_alignment z_fds_marketcap RE_tresgemissionsscore, or
    outreg2 using Regressions.doc, append eform ctitle(Transition Plan Robustness CDP)
}

* 8) Extended model - additional financials *
ologit CPA_2027_28_numeric RE_greencapex z_fds_leverageratio z_RE_ltinvestments z_RE_intangiblesnet z_RE_wacclongtermdebtcost climate_phaseout_capex climate_capex_alignment RE_transitionplanfincialplanning z_fds_marketcap RE_tresgemissionsscore i.geo_num i.sector_num, or
outreg2 using Regressions.doc, replace eform ctitle(CPA_2027_28 OR)

ologit CPA_2035_numeric RE_greencapex z_fds_leverageratio z_RE_ltinvestments z_RE_intangiblesnet z_RE_wacclongtermdebtcost climate_phaseout_capex climate_capex_alignment z_fds_marketcap RE_tresgemissionsscore i.geo_num i.sector_num, or
outreg2 using Regressions.doc, append eform ctitle(CPA_2035 OR)

ologit CPA_2050_numeric RE_greencapex z_fds_leverageratio z_RE_ltinvestments z_RE_intangiblesnet z_RE_wacclongtermdebtcost climate_phaseout_capex climate_capex_alignment z_fds_marketcap RE_tresgemissionsscore i.geo_num i.sector_num, or
outreg2 using Regressions.doc, append eform ctitle(CPA_2050 OR)

* 9) Forest Plots *
ologit CPA_2027_28_numeric z_RE_wacc RE_greencapex climate_phaseout_capex climate_capex_alignment RE_tresgemissionsscore i.geo_num i.sector_num, or
estimates store Smodel2027_28
ologit CPA_2035_numeric z_RE_wacc RE_greencapex climate_phaseout_capex climate_capex_alignment RE_tresgemissionsscore i.geo_num i.sector_num, or
estimates store Smodel2035
ologit CPA_2050_numeric z_RE_wacc RE_greencapex climate_phaseout_capex climate_capex_alignment RE_tresgemissionsscore i.geo_num i.sector_num, or
estimates store Smodel2050
coefplot (Smodel2027_28, label("CPA 2027/28")) (Smodel2035, label("CPA 2035")) (Smodel2050, label("CPA 2050")), eform xline(1) drop(_cons) ciopts(recast(rcap)) xscale(log) keep(z_RE_wacc RE_greencapex climate_phaseout_capex climate_capex_alignment 5.sector_num 11.sector_num 16.sector_num 20.sector_num) order(z_RE_wacc RE_greencapex climate_phaseout_capex climate_capex_alignment 5.sector_num 11.sector_num 16.sector_num 20.sector_num) coeflabels(z_RE_wacc="WACC (standardized)" RE_greencapex="Green CapEx" climate_phaseout_capex="CapEx Phase Out" climate_capex_alignment="CapEx Alignment" 5.sector_num="Cement" 11.sector_num="Electric Utilities" 16.sector_num="Oil&Gas" 20.sector_num="Steel") xlabel(0.1 0.5 1 2 5 10, labsize(small)) title("Forest Plot: CPA with Selected Sectors") legend(size(small) cols(1))

* 10) SENSITIVITY ANALYSIS - Mean Imputation
* PART A: DIAGNOSTICS

tab sector_num sector, missing

display ""
display "MISSINGNESS RATES:"
foreach var in RE_wacc fds_marketcap RE_tresgemissionsscore RE_greencapex climate_capex_alignment climate_phaseout_capex {
    qui count if missing(`var') & !missing(CPA_2050_numeric)
    display "  `var': " r(N) " (" %4.1f (r(N)/419)*100 "%)"
}

display ""
display "WACC missing by sector:"
tab sector if missing(RE_wacc) & !missing(CPA_2050_numeric)

display ""
display "CapEx missing by sector:"
tab sector if missing(climate_capex_alignment) & !missing(CPA_2050_numeric)

display ""
display "WACC variation test (p<0.05 = varies by sector):"
oneway RE_wacc sector_num if !missing(CPA_2050_numeric)

display ""
display "Missing data mechanism test (p<0.05 = MNAR/not random):"
gen complete_fin = !missing(RE_wacc, fds_marketcap, RE_tresgemissionsscore)
ttest CPA_2050_numeric, by(complete_fin)

display ""
display "Missingness by sector test:"
tab sector_num complete_fin, chi2

qui sum CPA_2050_numeric if complete_fin==0
local mean_miss = r(mean)
qui sum CPA_2050_numeric if complete_fin==1
local mean_comp = r(mean)
display ""
display "CPA: incomplete=" %5.3f `mean_miss' " vs complete=" %5.3f `mean_comp'
display "→ If MNAR (p<0.05): use listwise deletion, don't impute"
display "→ If MAR (p>0.05): can do sector-specific imputation below"

drop complete_fin

* PART B: SECTOR-SPECIFIC IMPUTATION (run only if MAR)

preserve

count if !missing(CPA_2050_numeric, z_RE_wacc, RE_greencapex, climate_phaseout_capex, climate_capex_alignment, z_fds_marketcap, RE_tresgemissionsscore)
display ""
display "Original N (complete cases): " r(N)

foreach var in RE_wacc fds_marketcap RE_tresgemissionsscore {
    bysort sector_num: egen `var'_sm = mean(`var')
    gen `var'_imp = `var'
    qui replace `var'_imp = `var'_sm if missing(`var') & !missing(CPA_2050_numeric)
    drop `var'_sm
}

foreach var in RE_greencapex climate_capex_alignment climate_phaseout_capex {
    gen `var'_imp = `var'
    qui replace `var'_imp = 0 if missing(`var') & !missing(CPA_2050_numeric)
}

egen z_RE_wacc_imp = std(RE_wacc_imp)
egen z_fds_marketcap_imp = std(fds_marketcap_imp)

count if !missing(CPA_2050_numeric, z_RE_wacc_imp, RE_greencapex_imp, climate_phaseout_capex_imp, climate_capex_alignment_imp, z_fds_marketcap_imp, RE_tresgemissionsscore_imp)
display "Imputed N: " r(N)

ologit CPA_2050_numeric z_RE_wacc_imp RE_greencapex_imp climate_phaseout_capex_imp climate_capex_alignment_imp z_fds_marketcap_imp RE_tresgemissionsscore_imp i.geo_num i.sector_num, or
estimates store model_2050_imp

estimates restore model_2050
display ""
display "ORIGINAL: N=" e(N) " WACC OR=" %5.3f exp(_b[z_RE_wacc]) " CapEx OR=" %5.2f exp(_b[climate_capex_alignment])
estimates restore model_2050_imp
display "IMPUTED:  N=" e(N) " WACC OR=" %5.3f exp(_b[z_RE_wacc_imp]) " CapEx OR=" %5.2f exp(_b[climate_capex_alignment_imp])

estimates table model_2050 model_2050_imp, stats(N r2_p aic bic)

restore

display ""
display "SENSITIVITY ANALYSIS COMPLETE"

* END

/****************************************************************** Done ******************************************************************/
